# Supplementary material for: Impact of aetiological screening of sexually transmitted infections during pregnancy on pregnancy outcomes in South Africa
Source: BMC Pregnancy Childbirth. 2022 Mar 9;22:194. doi: 10.1186/s12884-022-04520-6 (PMC8908701; doi:10.1186/s12884-022-04520-6)
Supplement: Supplementary file 1 — Additional file 1. [file 12884_2022_4520_MOESM1_ESM.xlsx]

## Sheet: Table_1
Table S1: Baseline characteristics of mothers by site, HIV status at 1st ANC visit and STI prevalence during pregnancy in South Africa (2016 - 2019)
		Women from Cape Town			Women from Tswane district
	All (n, %)	Women without HIV	WLHIV		WLHIV
Total	619	133 (56)	106 (44)	*p-value	380 (100)	**p-value	***p-value
Sociodemographic characteristics
Maternal age (median, IQR) years	30 (25 - 34)	26 (23 - 32)	32 (27 - 36)	<0.001	30 (26 - 34)	0.31	0.004
GA at booking (median, IQR) weeks	18 (13 - 24)	19 (13 - 24)	19 (14 - 24)	0.47	18 (13 - 23)	0.2	0.14
Gravidity (median, IQR)	3 (2 - 4)	2 (1 - 3)	3 (2 - 4)	<0.001	3 (2 - 4)	0.04	0.43
Parity (median, IQR)	1 (1 - 2)	1 (0 - 2)	2 (1 - 2)	<0.001	1 (1 - 2)	<0.001	0.92
Education level completed
Primary	220 (36)	3 (2)	8 (8)	0.01	209 (55)	<0.001	0.06
Secondary	368 (59)	121 (91)	97 (91)		150 (39)
Tertiary (College/University)	31 (5)	9 (7)	1 (1)		21 (5)
Relationship with father of child
Married/Cohabiting	305 (49)	65 (49)	50 (47)	0.38	190 (50)	0.42	0.86
Not married/ Non-cohabiting	289 (47)	66 (49)	51 (48)		172 (45)
No relationship	25 (4)	2 (2)	5 (5)		18 (5)
Employment status
Formal employment	211 (34)	36 (27)	36 (34)	0.25	139 (37)	0.01	0.07
Informal employment	18 (3)	2 (2)	0 (0)		16 (4)
Unemployed/attending school	390 (63)	95 (71)	70 (66)		225 (59)
Clinical characteristic in this pregnancy
Any STI during pregnancy or postpartum
Yes	249 (40)	40 (30)	42 (40)	0.12	167 (44)	0.02	0.42
No	370 (60)	93 (70)	64 (60)		213 (56)
Any STI at 1st ANC visit
Yes	228 (37)	36 (27)	41 (39)	0.06	151 (40)	0.06	0.84
No	391 (63)	97 (72)	65 (61)		229 (60)
Any STI at 1st postnatal visit (nǂ=571)
Yes	45 (8)	4 (3)	8 (8)	0.14	33 (10)	0.03	0.62
No	526 (92)	120 (97)	93 (92)		313 (90)
Any STI at 1st ANC and 1st postnatal visit
Yes	30 (5)	1 (1)	8 (8)	0.006	21 (6)	0.34	0.43
No	589 (95)	132 (99)	98 (92)		359 (94)
Chlamydia trachomatis at 1st ANC
Yes	158 (26)	27 (20)	21 (20)	0.92	110 (29)	0.01	0.06
No	461 (74)	106 (80)	85 (80)		270 (71)
Neisseria gonorrhoea at 1st ANC
Yes	35 (6)	3 (2)	11 (10)	0.01	21 (6)	0.03	0.08
No	584 (94)	130 (98)	95 (90)		359 (94)
Trichomonas vaginalis
Yes	114 (18)	14 (11)	23 (22)	0.02	77 (20)	0.13	0.74
No	505 (82)	119 (89)	83 (78)		303 (80)
ǂǂCoinfections of CT, NG or TV at 1st ANC
Yes	72 (12)	8 (6)	13 (12)	0.08	51 (13)	0.08	0.75
No	547 (88)	125 (94)	93 (88)		329 (87)
Sexual behaviour during pregnancy
Vaginal sex	551 (89)	126 (94)	96 (91)	0.21	329 (86)	0.02	0.27
Oral sex	36 (6)	6 (5)	4 (4)	0.78	26 (7)	0.21	0.24
Anal sex	14 (2)	3 (2)	4 (4)	0.7	7 (2)	0.41	0.26
2+ sex partners in the past 3 months	18 (3)	1 (1)	2 (2)	0.58	15 (4)	0.08	0.38
Suspect partner of having another sex partner
No	284 (46)	77 (58)	50 (47)	0.02	157 (41)	<0.001	<0.001
Yes	212 (34)	35 (36)	42 (40)		135 (36)
Don’t know	117 (19)	20 (15)	9 (8)		88 (23)
N/Aǂǂǂ	6 (1)	1 (1)	5 (5)		0 (0)
Partner's serostatus
Concordant HIV status	216 (35)	92 (69)	34 (32)	<0.001	90 (24)	<0.001	0.08
Serodiscordant	92 (15)	4 (3)	22 (21)		66 (17)
Serostatus unknown	311 (50)	37 (28)	50 (47)		224 (59)
IQR, Interquartile range; n, number of participants; GA, gestational age; ANC, antenatal care; WLHIV, women living with HIV
*p-value compares women from Cape Town by HIV status
**p-value compares women from Cape Town to women from Tshwane district
***p-value compares WLHIV from Cape Town to WLHIV from Tshwane district
ǂnumber of women at 1st postnatal visit excluding pregnancy losses
ǂǂCo-infection with at least two infections of Chlamydia trachomatis, Trichomonas vaginalis or Neisseria gonorrhoea
ǂǂǂRefers to women who didn’t have a partner, they were not in a relationship

## Sheet: Table_1a
Table 1: Characteristics of mothers at 1st ANC visit and prevalence of curable STIs during pregnancy in South Africa (2016 - 2019)
	All (n, %)	Any STI (n, %)	No STI (n,%)
	619	249 (40)	370 (60)
Sociodemographic characteristics
Maternal age (median, IQR) years	30 (25 - 34)	29 (24- 33)	30 (26- 35)
GA at booking (median, IQR) weeks	18 (13 - 24)	20 (14 - 24)	18 (13 - 23)
Gravidity (median, IQR)	3 (2 - 4)	3 (2 - 3)	3 (2 - 4)
Parity (median, IQR)	1 (1 - 2)	1 (1 - 2)	1 (1 - 2)
Education level completed
Primary	220 (36)	99 (40)	121 (33)
Secondary	368 (59)	135 (54)	233 (63)
Tertiary (College/University)	31 (5)	15 (6)	16 (4)
Relationship with father of child
Married/Cohabiting	305 (49)	104 (42)	201 (54)
Not married/ Non-cohabiting	289 (47)	130 (52)	159 (43)
No relationship	25 (4)	15 (6)	10 (3)
Employment status
Formal employment	211 (34)	73 (29)	138 (37)
Informal employment	18 (3)	7 (3)	11 (3)
Unemployed/attending school	390 (63)	169 (68)	221 (60)
Site
Tshwane District	380 (61)	167 (67)	213 (58)
Cape Town	239 (39)	82 (33)	157 (42)
Clinical characteristic in this pregnancy
HIV status
Positive	486 (79)	209 (84)	277 (75)
Negative	133 (21)	40 (16)	93 (25)
Sexual behaviour during pregnancy
Vaginal sex	551 (89)	218 (89)	333 (90)
Oral sex	36 (6)	15 (6)	21 (6)
Anal sex	14 (2)	6 (2)	8 (2)
2+ sex partners in the past 3 months	18 (3)	6 (2)	12 (3)
Suspect partner of having another sex partner
No	284 (46)	104 (42)	180 (48)
Yes	212 (34)	94 (38)	118 (32)
Don’t know	117 (19)	46 (18)	71 (19)
N/A*	6 (1)	5 (2)	1 (1)
Partner's serostatus
Concordant HIV status	216 (35)	85 (34)	131 (35)
Serodiscordant	92 (15)	33 (13)	59 (16)
Serostatus unknown	311 (50)	131 (53)	180 (49)
IQR, Interquartile range; n, number of participants; GA, gestational age
*Refers to women who didn’t have a partner, they were not in a relationship

## Sheet: Table_1b
Table 1: Characteristics of mothers at 1st ANC visit and prevalence of any STI and by STI type during pregnancy in South Africa (2016 - 2019)
	All, (n %)	Any STI, (n %)	CT*, (n %)	TV*, (n %)	NG*, (n %)	Coinfection†, (n %)	No STI, (n %)
	619	249 (40)	182 (29)	120 (19)	40 (6)	83 (13)	370 (60)
Sociodemographic characteristics
Maternal age (median, IQR) years	30 (25 - 34)	29 (24 - 33)	29 (24 - 33)	29 (25 - 33)	26 (24 - 30)	28 (24 - 31)	30 (26- 35)
GA at booking (median, IQR) weeks	18 (13 - 24)	20 (14 - 24)	20 (14 - 25)	19 (14 - 24)	20 (12 - 24)	20 (14 - 26)	18 (13 - 23)
Gravidity (median, IQR)	3 (2 - 4)	3 (2 - 3)	3 (2 - 3)	3 (2 - 4)	3 (2 - 3)	3 (2 - 4)	3 (2 - 4)
Parity (median, IQR)	1 (1 - 2)	1 (1 - 2)	1 (1 - 2)	1 (1 - 2)	1 (1 - 2)	2 (1 - 2)	1 (1 - 2)
Education level completed
Primary	220 (36)	99 (40)	73 (40)	53 (44)	17 (42)	38 (46)	121 (33)
Secondary	368 (59)	135 (54)	99 (54)	60 (50)	22 (55)	42 (51)	233 (63)
Tertiary (College/University)	31 (5)	15 (6)	10 (6)	7 (6)	1 (3)	3 (3)	16 (4)
Relationship with father of child
Married/Cohabiting	305 (49)	104 (42)	77 (42)	50 (42)	12 (30)	32 (39)	201 (54)
Not married/ Non-cohabiting	289 (47)	130 (52)	95 (52)	61 (51)	24 (60)	45 (54)	159 (43)
No relationship	25 (4)	15 (6)	10 (6)	9 (7)	4 (10)	6 (7)	10 (3)
Employment status
Formal employment	211 (34)	73 (29)	59 (33)	38 (32)	12 (30)	33 (40)	138 (37)
Informal employment	18 (3)	7 (3)	6 (3)	2 (2)	0 (0)	1 (1)	11 (3)
Unemployed/attending school	390 (63)	169 (68)	117 (64)	80 (66)	28 (70)	49 (59)	221 (60)
Site
Tshwane District	380 (61)	167 (67)	128 (70)	82 (68)	25 (63)	59 (71)	213 (58)
Cape Town	239 (39)	82 (33)	54 (30)	38 (32)	15 (37)	24 (29)	157 (42)
Clinical characteristic in this pregnancy
HIV status
Positive	486 (79)	209 (84)	150 (82)	106 (88)	37 (93)	74 (89)	277 (75)
Negative	133 (21)	40 (16)	32 (18)	14 (12)	3 (7)	9 (11)	93 (25)
Sexual behaviour during pregnancy
Vaginal sex	551 (89)	218 (89)	159 (87)	104 (87)	30 (75)	68 (82)	333 (90)
Oral sex	36 (6)	15 (6)	12 (7)	7 (6)	3 (8)	6 (7)	21 (6)
Anal sex	14 (2)	6 (2)	6 (3)	2 (2)	3 (8)	4 (5)	8 (2)
2+ sex partners in the past 3 months	18 (3)	6 (2)	3 (2)	4 (3)	0 (0)	1 (1)	12 (3)
Suspect partner of having another sex partner
No	284 (46)	104 (42)	75 (41)	54 (45)	16 (40)	36 (43)	180 (48)
Yes	212 (34)	94 (38)	66 (36)	42 (35)	17 (42)	28 (34)	118 (32)
Don’t know	117 (19)	46 (18)	38 (21)	20 (17)	6 (15)	17 (21)	71 (19)
N/A‡	6 (1)	5 (2)	3 (2)	4 (3)	1 (3)	2 (2)	1 (1)
Partner's serostatus
Concordant HIV status	216 (35)	85 (34)	62 (34)	41 (34)	15 (37)	30 (36)	131 (35)
Serodiscordant	92 (15)	33 (13)	17 (9)	21 (18)	7 (18)	10 (12)	59 (16)
Serostatus unknown	311 (50)	131 (53)	103 (57)	58 (48)	18 (45)	43 (52)	180 (49)
IQR, Interquartile range; n, number of participants; GA, gestational age
*The total includes multiple infections of CT, NG and/or TV.
†Coinfection with at least two infections of CT, TV or NG.
‡Refers to women who didn’t have a partner, they were not in a relationship
CT, Chlamydia trachomatis; GA, gestational age; n, number of participants; N/A, not applicable; NG, Neisseria gonorrhoeae; TV, Trichomonas vaginalis.
